# Supplementary material for: Protein–protein interactions in the Mla lipid transport system probed by computational structure prediction and deep mutational scanning
Source: J Biol Chem. 2023 Apr 25;299(6):104744. doi: 10.1016/j.jbc.2023.104744 (PMC10245069; doi:10.1016/j.jbc.2023.104744)
Supplement: Supplementary Table S3 [file mmc3.xlsx]

## Sheet: Sheet1
Plasmid ID	Features	Addgene ID	Source
General
pCP20	FLP recombinase	n/a	Cherepanov et al., 1995
pBEL1194	pBAD-derivative with stuffer	n/a	Invitrogen
Complementation of MlaA mutants
pBEL2511	MlaA(WT)	195625	This study
pBEL2512	MlaA(∆238-251)	195626	This study
pBEL2513	MlaA(∆227-251)	195627	This study
pBEL2639	MlaA(I241N)	195628	This study
pBEL2640	MlaA(L245N)	195629	This study
pBEL2641	MlaA(I248N)	195630	This study
pBEL2644	MlaA(D198N)	195631	This study
pBEL2663	MlaA(F223N)	195632	This study
pBEL2664	MlaA(L230N)	195633	This study
pBEL2665	MlaA(∆244-251)	195634	This study
Expression/purification of MlaA mutants
pBEL1092	6xHis-TEV-sfGFP	195635	This study
pBEL2707	6xHis-TEV-sfGFP-MlaA (227-251)	195636	This study
pBEL2753	6xHis-TEV-sfGFP-MlaA (227-251; I241N)	195637	This study
pBEL2754	6xHis-TEV-sfGFP-MlaA (227-251; L245N)	195638	This study
pBEL2755	6xHis-TEV-sfGFP-MlaA (227-251; I248N)	195639	This study
pBEL2756	6xHis-TEV-sfGFP-MlaA(227-251; ∆238-251)	195640	This study
pBEL2757	6xHis-TEV-sfGFP-MlaA(227-251; ∆244-251)	195641	This study
Complementation of MlaC mutants
pBEL2403	MlaC(WT)	195642	This study
pBEL2521	MlaC(A34R)	195643	This study
pBEL2522	MlaC(A108R)	195644	This study
pBEL2523	MlaC(A163R)	195645	This study
pBEL2524	MlaC(A168R)	195646	This study
pBEL2525	MlaC(D165I)	195647	This study
pBEL2526	MlaC(E169R)	195648	This study
pBEL2527	MlaC(G170K)	195649	This study
pBEL2528	MlaC(I130D)	195650	This study
pBEL2530	MlaC(I137D)	195651	This study
pBEL2531	MlaC(L76D)	195652	This study
pBEL2532	MlaC(N155A)	195653	This study
pBEL2533	MlaC(N179E)	195654	This study
pBEL2534	MlaC(Q115A)	195655	This study
pBEL2535	MlaC(R134E)	195656	This study
pBEL2536	MlaC(R147D)	195657	This study
pBEL2537	MlaC(R153A)	195658	This study
pBEL2538	MlaC(R186A)	195659	This study
pBEL2539	MlaC(T116D)	195660	This study
pBEL2540	MlaC(T176R)	195661	This study
pBEL2541	MlaC(V68R)	195662	This study
pBEL2542	MlaC(V135R)	195663	This study
pBEL2543	MlaC(V146R)	195664	This study
pBEL2544	MlaC(V171R)	195665	This study
pBEL2545	MlaC(Y72A)	195666	This study
pBEL2546	MlaC(Y82K)	195667	This study
pBEL2547	MlaC(Y105A)	195668	This study
pBEL2548	MlaC(Y164R)	195669	This study
Expression/purification of MlaC mutants
pBEL1203	6xHis-TEV-MlaC	196024	Ekiert et al, 2017
pBEL2552	6xHis-TEV-MlaC(A168R)	195670	This study
pBEL2553	6xHis-TEV-MlaC(D165I)	195671	This study
pBEL2554	6xHis-TEV-MlaC(E169R)	195672	This study
pBEL2555	6xHis-TEV-MlaC(G170K)	195673	This study
pBEL2556	6xHis-TEV-MlaC(I130D)	195674	This study
pBEL2559	6xHis-TEV-MlaC(L76D)	195675	This study
pBEL2560	6xHis-TEV-MlaC(N155A)	195676	This study
pBEL2561	6xHis-TEV-MlaC(N179E)	195677	This study
pBEL2563	6xHis-TEV-MlaC(R134E)	195678	This study
pBEL2564	6xHis-TEV-MlaC(R147D)	195679	This study
pBEL2565	6xHis-TEV-MlaC(R153A)	195680	This study
pBEL2566	6xHis-TEV-MlaC(R186A)	195681	This study
pBEL2568	6xHis-TEV-MlaC(T176R)	195682	This study
pBEL2572	6xHis-TEV-MlaC(V171R)	195683	This study
pBEL2573	6xHis-TEV-MlaC(Y72A)	195684	This study
pBEL2574	6xHis-TEV-MlaC(Y82K)	195685	This study
pBEL2576	6xHis-TEV-MlaC(Y164R)	195686	This study
Expression/purification of MlaD mutants
pBEL1160	6xHis-TEV-MlaD	196025	Ekiert et al, 2017
pBEL1161	6xHis-TEV-MlaD∆141-183	196026	Ekiert et al, 2017
pBEL1224	6xHis-TEV-MlaD∆153-183	195687	This study
pBEL1223	6xHis-TEV-MlaD∆173-183	195688	This study
pBEL1954	6xHis-TEV-MlaD(F118A/L123A)	195689	This study
pBEL1909	6xHis-TEV-MlaD(F118A)	195690	This study
pBEL1910	6xHis-TEV-MlaD(L123A)	195691	This study
Complementation of MlaD mutants
pBEL1195	MlaF-MlaE-MlaD-MlaC-MlaB	196027	Ekiert et al, 2017
pBEL2766	MlaF-MlaE-MlaD∆141-183-MlaC-MlaB	196028	Ekiert et al, 2017
pBEL1936	MlaF-MlaE-MlaD∆153-183-MlaC-MlaB	195692	This study
pBEL1935	MlaF-MlaE-MlaD∆173-183-MlaC-MlaB	195693	This study
pBEL1953	MlaF-MlaE-MlaD(F118A/L123A)-MlaC-MlaB	195694	This study
pBEL1933	MlaF-MlaE-MlaD(F118A)-MlaC-MlaB	195695	This study
pBEL1934	MlaF-MlaE-MlaD(L123A)-MlaC-MlaB	195696	This study
Cryo-EM of MlaC-MlaFEDB
pBEL2319	6xHis-Foldon-(Gly-Ser-Linker)-MlaC	195697	This study
pBEL1200	MlaF-MlaE-(6xHis-MlaD)-MlaC-MlaB	138526	Ekiert et al, 2017
